# Supplementary material for: Comparative analysis of subsampling methods for large mosquito samples
Source: Parasit Vectors. 2019 Jul 16;12:354. doi: 10.1186/s13071-019-3606-5 (PMC6636137; doi:10.1186/s13071-019-3606-5)
Supplement: Supplementary file 1 — Additional file 1: Table S1. Number of mosquito specimens and taxa for each sample analysed. [file 13071_2019_3606_MOESM1_ESM.xlsx]

## Sheet: Table S1
Additional file 1: Table S1. Number of mosquito specimens and taxa for each sample analysed.
Sample	Specimens	Taxa
1	1063	5
2	3208	8
3	2588	8
4	2677	6
5	749	7
6	777	8
7	2296	9
8	3705	6
9	4711	8
10	2220	10
11	397	9
12	429	8
13	1392	10
14	890	9
15	714	9
16	1662	11
17	1147	7
18	1346	7
19	469	7
20	829	7
21	2039	9
22	1011	9
23	1222	7
