# Supplementary material for: Comparative analysis of subsampling methods for large mosquito samples
Source: Parasit Vectors. 2019 Jul 16;12:354. doi: 10.1186/s13071-019-3606-5 (PMC6636137; doi:10.1186/s13071-019-3606-5)
Supplement: Supplementary file 2 — Additional file 2: Table S2. Number of mosquito specimens per mosquito taxa for each sample analysed. [file 13071_2019_3606_MOESM2_ESM.xlsx]

## Sheet: Table S2
Additional file 2: Table S2. Number of mosquito specimens per mosquito taxa for each sample analysed.
	Taxa	Specimens
1	Aedes vexans	554
1	Aedes cinereus/geminus	298
1	Aedes sticticus	178
1	Culex pipiens s.l./torrentium	17
1	Anopheles maculipennis s.l.	16
2	Aedes sticticus	1694
2	Aedes vexans	1305
2	Culex pipiens s.l./torrentium	113
2	Aedes cinereus/geminus	88
2	Anopheles maculipennis s.l.	4
2	Aedes rusticus	2
2	Aedes annulipes	1
2	Aedes cantans	1
3	Aedes vexans	1137
3	Aedes sticticus	1133
3	Culex pipiens s.l./torrentium	167
3	Aedes cinereus/geminus	131
3	Anopheles maculipennis s.l.	16
3	Culiseta annulata	2
3	Anopheles plumbeus	1
3	Aedes rusticus	1
4	Aedes vexans	1419
4	Aedes sticticus	965
4	Aedes cinereus/geminus	145
4	Culex pipiens s.l./torrentium	138
4	Anopheles maculipennis s.l.	7
4	Aedes cantans	3
4	Aedes spec.	1
5	Culex pipiens s.l./torrentium	408
5	Aedes sticticus	221
5	Aedes vexans	56
5	Aedes cinereus/geminus	54
5	Anopheles plumbeus	5
5	Anopheles maculipennis s.l.	4
5	Culiseta annulata	1
6	Aedes sticticus	318
6	Culex pipiens s.l./torrentium	292
6	Aedes vexans	103
6	Aedes cinereus/geminus	53
6	Anopheles plumbeus	6
6	Culiseta annulata	3
6	Anopheles maculipennis s.l.	1
6	Aedes cantans	1
7	Aedes sticticus	1435
7	Aedes cinereus/geminus	329
7	Aedes vexans	260
7	Culex pipiens s.l./torrentium	251
7	Anopheles plumbeus	14
7	Aedes cantans	3
7	Anopheles claviger/petragnani	2
7	Coquillettidia richiardii	1
7	Aedes annulipes	1
8	Aedes sticticus	2189
8	Aedes vexans	1150
8	Culex pipiens s.l./torrentium	237
8	Aedes cinereus/geminus	127
8	Anopheles claviger/petragnani	1
8	Anopheles plumbeus	1
9	Aedes vexans	3704
9	Aedes sticticus	936
9	Aedes cinereus/geminus	61
9	Culex pipiens s.l./torrentium	4
9	Aedes spec.	2
9	Anopheles plumbeus	2
9	Culiseta annulata	2
9	Anopheles maculipennis s.l.	1
9	Aedes geniculatus	1
10	Aedes sticticus	1806
10	Aedes vexans	228
10	Aedes cinereus/geminus	143
10	Culex pipiens s.l./torrentium	25
10	Aedes cantans	6
10	Anopheles maculipennis s.l.	5
10	Culiseta annulata	4
10	Aedes rossicus	1
10	Aedes spec.	1
10	Anopheles plumbeus	1
10	Aedes annulipes	1
11	Aedes cantans	141
11	Aedes cinereus/geminus	96
11	Aedes sticticus	74
11	Aedes communis	27
11	Aedes rusticus	25
11	Aedes punctor	21
11	Culex pipiens s.l./torrentium	9
11	Aedes vexans	2
11	Culiseta annulata	2
12	Aedes sticticus	258
12	Culex pipiens s.l./torrentium	64
12	Aedes vexans	63
12	Aedes cinereus/geminus	31
12	Aedes cantans	5
12	Coquillettidia richiardii	4
12	Culiseta annulata	3
12	Anopheles maculipennis s.l.	1
13	Aedes vexans	741
13	Aedes sticticus	510
13	Aedes cinereus/geminus	60
13	Culex pipiens s.l./torrentium	39
13	Anopheles plumbeus	22
13	Culiseta annulata	8
13	Anopheles maculipennis s.l.	5
13	Coquillettidia richiardii	3
13	Aedes cantans	3
13	Aedes spec.	1
13	Aedes annulipes	1
14	Aedes sticticus	389
14	Aedes vexans	357
14	Aedes cinereus/geminus	135
14	Culiseta annulata	4
14	Aedes spec.	2
14	Anopheles plumbeus	1
14	Coquillettidia richiardii	1
14	Culex pipiens s.l./torrentium	1
14	Aedes annulipes	1
14	Aedes cantans	1
15	Aedes sticticus	367
15	Culex pipiens s.l./torrentium	258
15	Aedes vexans	53
15	Aedes cinereus/geminus	25
15	Anopheles maculipennis s.l.	5
15	Coquillettidia richiardii	2
15	Culiseta annulata	2
15	Aedes spec.	1
15	Anopheles plumbeus	1
15	Aedes cantans	1
16	Aedes sticticus	1107
16	Aedes vexans	216
16	Culex pipiens s.l./torrentium	143
16	Aedes cinereus/geminus	121
16	Coquillettidia richiardii	49
16	Anopheles plumbeus	10
16	Anopheles maculipennis s.l.	7
16	Culiseta annulata	5
16	Aedes spec.	2
16	Aedes cantans	2
16	Anopheles claviger/petragnani	1
16	Aedes annulipes	1
17	Aedes sticticus	731
17	Aedes vexans	305
17	Culex pipiens s.l./torrentium	75
17	Aedes cinereus/geminus	33
17	Anopheles claviger/petragnani	1
17	Anopheles maculipennis s.l.	1
17	Anopheles plumbeus	1
18	Aedes sticticus	922
18	Aedes vexans	213
18	Culex pipiens s.l./torrentium	173
18	Aedes cinereus/geminus	30
18	Anopheles maculipennis s.l.	5
18	Anopheles plumbeus	2
18	Culiseta annulata	1
19	Aedes sticticus	207
19	Culex pipiens s.l./torrentium	136
19	Aedes vexans	90
19	Aedes cinereus/geminus	15
19	Coquillettidia richiardii	15
19	Anopheles maculipennis s.l.	3
19	Anopheles plumbeus	3
20	Culex pipiens s.l./torrentium	547
20	Aedes sticticus	137
20	Aedes vexans	115
20	Aedes cinereus/geminus	24
20	Anopheles maculipennis s.l.	3
20	Aedes cantans	2
20	Aedes spec.	1
20	Anopheles plumbeus	1
21	Aedes sticticus	1431
21	Aedes vexans	472
21	Aedes cinereus/geminus	73
21	Culex pipiens s.l./torrentium	41
21	Culiseta annulata	7
21	Anopheles plumbeus	5
21	Aedes cantans	5
21	Coquillettidia richiardii	4
21	Aedes spec.	1
21	Anopheles maculipennis s.l.	1
22	Aedes sticticus	746
22	Aedes vexans	171
22	Aedes cinereus/geminus	42
22	Culex pipiens s.l./torrentium	38
22	Coquillettidia richiardii	5
22	Culiseta annulata	4
22	Aedes spec.	2
22	Anopheles maculipennis s.l.	2
22	Anopheles plumbeus	2
22	Aedes cantans	1
23	Aedes sticticus	829
23	Aedes vexans	332
23	Aedes cinereus/geminus	30
23	Culex pipiens s.l./torrentium	22
23	Anopheles plumbeus	6
23	Aedes spec.	2
23	Culiseta annulata	2
23	Aedes cantans	1
