# Supplementary material for: Comparative analysis of subsampling methods for large mosquito samples
Source: Parasit Vectors. 2019 Jul 16;12:354. doi: 10.1186/s13071-019-3606-5 (PMC6636137; doi:10.1186/s13071-019-3606-5)
Supplement: Supplementary file 5 — Additional file 5: Text S1. Script to automatically analyse photos in ImageJ. [file 13071_2019_3606_MOESM5_ESM.txt]

// set directory of the images
inputFolder = getDirectory("BILDER");
images = getFileList(inputFolder);
dir = getDirectory ("");

// loop through images
for (i=1; i<images.length; i++) {

	// loop through thresholdes
	for (J=1; J<101; J++) {

		// load image
		inputPath = inputFolder + images[i];
		open(inputPath);
	
		// adjust image type
		run("8-bit");

		setThreshold(0, J);
		run("Convert to Mask"); 
		
		// loop through sizes
		for (l=1; l<101; l++) {
			infi = l;
			run("Analyze Particles...", "size=&infi-Infinity display exclude summarize");
			
		}
	
		saveAs("Measurements", dir + i + "." + J + "." + "Results.csv");
		run("Close");
if (isOpen("Results")) { 
       selectWindow("Results"); 
       run("Close"); 
   } 
   		close();

	}

	
}
